# Supplementary material for: Fatigue Detection during Sit-To-Stand Test Based on Surface Electromyography and Acceleration: A Case Study
Source: Sensors (Basel). 2019 Sep 27;19(19):4202. doi: 10.3390/s19194202 (PMC6806592; doi:10.3390/s19194202)
Supplement: Supplementary File 1 [file sensors-19-04202-s001.zip]

Archive with 1 entries (1 files):
- sensors-562002-supplementary-r1.mp4
